# Supplementary material for: The Influence of Wild Grapevine Endophytes on the Growth of the Model Plant Arabidopsis thaliana (L.) Heynh
Source: Life (Basel). 2026 Mar 31;16(4):566. doi: 10.3390/life16040566 (PMC13117498; doi:10.3390/life16040566)
Supplement: Supplementary file 1 [file life-16-00566-s001.zip]

Archive with 1 entries (1 files):
- life-4197478-supplementary.pdf
